# Supplementary material for: Inositol and Berberine Synergistically Reprogram Endocrine and Ovarian Metabolism in Polycystic Ovary Syndrome
Source: Cell Prolif. 2026 Feb 27;59(7):e70188. doi: 10.1111/cpr.70188 (PMC13325473; doi:10.1111/cpr.70188)
Supplement: Supplementary file 2 — Table S1: Differential Metabolite Profiling [file CPR-59-e70188-s002.xlsx]

## Sheet: Sheet2
Table S1 Differential Metabolite Profiling
Number	Metabolite Name	Metabolic Category	HMDB	KEGG	KL-1	KL-2	KL-3	KL-4	KL-5	KL-6		C1-3	C1-1	C1-4	C1-2	C1-6	C1-5		B1-2	B1-3	B2-1	B1-4	B1-1	B1-5		组2/组1	P	VIP	P+VIP		组3/组1	P	VIP	P+VIP		组3/组2	P	VIP	P+VIP
1	Argininosuccinic acid	Amio acid	52	C03406	1.95358e-05	8.29784e-06	9.67903e-06	7.16721e-06	6.5308e-06	4.92825e-06		5.71122e-05	1.35655e-05	2.89002e-05	4.84946e-05	9.19101e-06	4.92759e-05		7.04348e-05	3.50807e-05	4.49675e-05	0.000125562	1.73637e-05	4.77802e-05		3.67908	0.00812017	1.06567	*		6.07759	0.000399997	1.33044	*		1.65193	0.228886	0.903275
2	L-Arginine	Amio acid	517	C00062	0.00116955	0.00181193	0.000673262	0.00118746	0.00292955	0.00176143		0.00470488	0.00558451	0.0051126	0.00455927	0.00487818	0.00497345		0.00864465	0.00646561	0.00477369	0.00681933	0.00756031	0.00619821		3.12727	2.24877e-06	1.43986	*		4.24431	8.59196e-06	1.44493	*		1.35719	0.00736424	1.74227	*
3	L-Proline	Amio acid	162	C00148	0.0245214	0.0448019	0.0135516	0.0183818	0.0223936	0.0328097		0.0875313	0.0723414	0.071613	0.0615718	0.0564791	0.072181		0.0928683	0.0834579	0.0770221	0.104933	0.0777299	0.0958447		2.69537	3.78101e-05	1.39452	*		3.39931	2.06978e-06	1.50436	*		1.26117	0.0147884	1.66306	*
4	Aminoadipic acid	Amio acid	510	C00956	0.00122706	0.00135939	0.00115823	0.000614965	0.000688301	0.000854067		0.00191476	0.00205647	0.000878933	0.00128284	0.00244187	0.0014342		0.00172376	0.00281958	0.000880955	0.00366397	0.00205414	0.00388301		1.69587	0.0272854	1.00293	*		2.54581	0.00825315	1.12295	*		1.50118	0.1458	1.34461
5	L-Valine	Amio acid	883	C00183	0.215746	0.175899	0.191764	0.145015	0.175032	0.0973359		0.0678015	0.107149	0.102131	0.0416936	0.138257	0.104039		0.10388	0.0866723	0.109823	0.0415021	0.134709	0.102619		0.560627	0.00712268	1.17751	*		0.578747	0.00755902	1.15822	*		1.03232	0.870576	0.033003
6	Kynurenic acid	Amio acid	715	C01717	0.000838919	0.000356332	0.000415644	0.000307779	0.00028045	0.000180126		0.000296691	0.000142231	0.000163968	0.000131325	0.000134238	0.000174364		0.000140592	0.00011182	0.000160724	0.000170017	0.000170582	0.000168911		0.438297	0.0112699	1.09887	*		0.387789	0.00326163	1.01208	*		0.884762	0.479666	0.951563
7	Creatine	Amio acid	64	C00300	0.0192624	0.0175886	0.0150993	0.0126182	0.0150741	0.0129196		0.00294645	0.00400134	0.00748514	0.00522694	0.0152862	0.00437433		0.0072589	0.00548923	0.00658232	0.00300674	0.00562355	0.00847442		0.4248	0.00197013	1.26458	*		0.393629	3.05826e-05	1.44571	*		0.926622	0.815254	0.344234
8	Citrulline	Amio acid	904	C00327	0.00272269	0.00281931	0.00152962	0.000997929	0.0017565	0.00157544		0.000147517	0.000387171	0.000627526	0.000684363	0.00108556	0.000240752		0.000250702	0.00028189	0.000581152	0.000741971	0.000252023	0.000317995		0.278287	0.00181432	1.29379	*		0.212756	8.09324e-05	1.36597	*		0.764518	0.465183	0.612505
9	L-Lysine	Amio acid	182	C00047	0.000154333	0.000677258	0.000167337	6.36973e-05	6.02553e-05	0.00037889		1.54705e-05	7.45327e-05	8.41931e-05	0.000114838	7.79854e-05	1.68445e-05		0.000110415	5.30201e-05	2.36738e-05	1.64245e-05	3.00391e-05	4.40094e-05		0.255608	0.0414506	1.02173	*		0.184837	0.0102845	1.18757	*		0.723126	0.42662	1.08907
10	Glutamine	Amio acid	641	C00064	0.00415287	0.00279078	0.00168302	0.00125354	0.000528177	0.00113154		0.000402034	0.000355309	0.000508698	0.000322226	0.000748024	0.000542686		0.00064411	0.000777831	0.000604858	0.00106186	0.000608223	0.000683988		0.24948	0.00350182	1.25419	*		0.379627	0.0296437	0.996476			1.52168	0.0171409	1.6472	*
11	Glycine	Amio acid	123	C00037	0.0017942	0.00307533	0.00434808	0.00245752	0.000654348	0.0031598		0.000153859	0.000538132	0.000343491	0.000842205	0.000299699	0.000266978		0.000748283	0.000719521	0.000318483	0.00129719	0.00021083	0.000383706		0.15781	0.000481998	1.1809	*		0.237455	0.00339027	1.13199	*		1.50469	0.309128	0.943228
12	3-Phenylbutyric Acid	Amio acid	1955		0.000821473	0.000263264	0.000334708	0.000256666	0.000226047	0.0001904		3.80363e-05	3.3604e-05	3.15206e-05	3.67766e-05	2.721e-05	4.85862e-05		3.16038e-05	2.12619e-05	3.32518e-05	3.02114e-05	0.000112414	4.58812e-05		0.103096	2.57246e-06	1.45743	*		0.131239	6.87475e-05	1.40535	*		1.27298	0.500228	0.451687
13	3-Hydroxybutyric acid	Amio acid	11	C01089	1.55201e-05	6.59218e-06	7.68946e-06	5.69396e-06	5.18836e-06	3.33235e-06		3.66156e-06	3.25205e-06	3.74906e-06	3.0027e-06	3.06928e-06	3.98676e-06		3.21458e-06	2.30771e-05	3.67487e-06	3.88737e-06	3.90029e-06	3.86206e-06		0.470765	0.0131541	1.10548	*		0.945471	0.493819	0.252606			2.00837	0.249653	0.940894
14	L-Threonine	Amio acid	167	C00188	0.00175455	0.00301451	0.000949777	0.000713704	0.000775962	0.00138929		0.000242217	0.000529416	0.000472018	0.00107738	0.000415089	0.000408788		0.000924745	0.00122179	0.000513616	0.000701386	0.000682524	0.000782261		0.36578	0.00862318	1.17698	*		0.561344	0.0894009	1.05151			1.53465	0.0578527	1.51177
15	4-Trimethylammoniobutanoic acid	Amio acid	1161	C01181	0.000705253	0.00135754	0.00102078	0.00153428	0.00216168	0.00197465		0.00198398	0.00864538	0.00153828	0.00104728	0.00444812	0.00378966		0.00184846	0.00149082	0.00233792	0.00287704	0.00242122	0.00302333		2.45057	0.0757404	0.862757			1.5991	0.0242478	1.03401	*		0.652541	0.314648	0.840168
16	DL-2-Aminooctanoic acid	Amio acid	991		0.000149687	0.000170952	0.00020693	5.49166e-05	0.000289729	0.000118076		6.91234e-05	6.13927e-05	0.000120554	5.66853e-05	5.79424e-05	7.52626e-05		6.06854e-05	4.82658e-05	6.93748e-05	7.33863e-05	7.36303e-05	0.000130201		0.445284	0.0185722	0.994635			0.46001	0.0249422	1.01861	*		1.03307	0.875916	0.408001
17	Pyroglutamic acid	Amio acid	267	C01879	0.0134959	0.0566877	0.00924091	0.029677	0.0449875	0.0535587		0.0067202	0.0163476	0.0280744	0.0597641	0.0174891	0.00660439		0.0235539	0.00710188	0.0159144	0.00710557	0.011336	0.00837929		0.650139	0.283028	0.859009			0.35344	0.0279912	1.06884	*		0.543638	0.257569	1.2931
18	L-Histidine	Amio acid	177	C00135	4.12823e-05	0.000429512	7.19856e-05	4.89078e-05	0.000298558	0.000346988		7.62018e-06	2.68312e-05	1.85058e-05	0.000296819	9.42066e-05	1.1756e-05		6.52312e-05	1.52896e-05	5.98461e-05	1.51209e-05	1.97634e-05	8.03746e-06		0.368354	0.0730205	0.907984			0.148144	0.00898963	1.16714	*		0.402179	0.358503	1.20636
19	L-Cystine	Amio acid	192	C00491	2.3608e-05	1.00275e-05	1.16966e-05	8.66122e-06	7.89215e-06	5.06892e-06		9.38184e-06	8.33257e-06	9.60603e-06	7.69367e-06	7.86428e-06	1.02151e-05		1.52778e-05	2.61166e-05	9.41595e-06	2.52407e-05	9.99353e-06	9.89559e-06		0.792979	0.40927	0.885775			1.43292	0.211248	0.590773			1.807	0.0308929	1.54022	*
20	Glucaric acid	Carbohydrate	663	C00818	0.000720221	0.000267759	3.64447e-05	8.75434e-05	1.61805e-05	0.000137173		0.00190136	0.00288738	0.00189327	0.00153038	0.00093015	0.00125251		0.00252177	0.000601577	0.00175635	0.0020507	0.00348177	0.00220162		8.21534	0.00045392	1.30073	*		9.96884	0.000814064	1.29026	*		1.21344	0.45422	0.496297
21	Glycolic acid	Carbohydrate	115	C03547	4.07025e-05	1.72885e-05	2.2157e-05	3.73756e-05	2.36904e-05	1.21775e-05		0.000286139	7.75519e-05	0.000264503	0.00019148	0.000172583	0.00025874		0.000240198	0.000159985	0.000239294	0.000284507	0.000191292	0.000163719		8.15558	1.63431e-05	1.3316	*		8.33811	1.09702e-06	1.46684	*		1.02238	0.718462	0.358003
22	2-Hydroxyglutarate	Carbohydrate	59655	C02630	2.07864e-05	5.63914e-06	8.82106e-06	5.39379e-06	4.43827e-06	2.85059e-06		1.5362e-05	1.36439e-05	1.57291e-05	1.4567e-05	1.28771e-05	1.67264e-05		1.34867e-05	1.39018e-05	2.3573e-05	1.63094e-05	4.35534e-05	1.62032e-05		1.85493	0.0143499	1.10523	*		2.65031	0.00806445	1.11227	*		1.42879	0.185078	0.792086
23	Maltotriose	Carbohydrate	1262	C01835	0.00108095	0.00311722	0.000501802	0.00260642	0.00353367	0.00380243		0.0001991	0.00172748	0.000644153	0.000641538	0.000492785	0.000131289		0.000379022	0.0008929	0.000303009	0.00149354	0.000289712	0.000837403		0.262	0.013304	1.16183	*		0.286535	0.0138613	1.08182	*		1.09364	0.629264	0.29669
24	Erythritol	Carbohydrate	2994	C00503	0.000539722	0.000199326	0.000334659	0.000509082	0.000731577	0.000304738		6.56165e-05	7.09011e-05	7.10777e-05	9.91544e-05	4.87167e-05	6.15326e-05		5.1224e-05	6.17783e-05	0.000108622	2.99551e-05	3.24893e-05	7.90435e-05		0.159214	8.61553e-06	1.28236	*		0.13864	3.31093e-05	1.34795	*		0.870775	0.355071	0.791436
25	D-Glucuronic acid	Carbohydrate	127	C00191	2.80858e-05	1.60514e-05	1.16654e-05	3.92278e-05	7.87105e-06	2.2153e-05		6.60209e-06	7.96412e-05	3.63758e-05	5.41411e-06	0.00042233	3.58648e-05		0.000126218	0.000650113	0.000176794	6.06847e-05	0.000121708	0.00111162		4.68778	0.271388	0.458054			17.9693	0.000644813	1.3168	*		3.83322	0.0417076	1.46377	*
26	Glucose 6-phosphate	Carbohydrate	1401	C00092	1.73074e-05	7.90579e-05	8.57499e-06	6.34969e-06	5.78587e-06	0.000138875		1.77154e-05	0.000234169	2.54852e-05	0.000116023	6.60637e-05	0.000177054		0.000195622	0.000209529	0.000156876	0.000401946	0.000164173	0.000677357		2.48685	0.0937724	0.704022			7.05411	0.00169829	1.33574	*		2.83657	0.0269508	1.57483	*
27	Citric acid	Carbohydrate	94	C00158	8.56442e-05	0.000209554	8.36434e-06	0.000244413	0.000207999	0.000364601		7.99734e-05	9.84988e-05	0.000105179	0.000192316	0.00015664	0.000139856		4.05725e-05	1.99769e-05	8.94047e-05	5.61875e-05	5.8422e-05	6.68528e-05		0.689345	0.305989	0.843221			0.295756	0.0296031	0.98771			0.429039	0.00382052	1.80674	*
28	Glucose	Carbohydrate	122	C00221	0.0190546	0.0124991	0.0401446	0.0259405	0.0307697	0.0215106		0.0236151	0.0242643	0.0105369	0.012846	0.0365999	0.0106886		0.0387203	0.024853	0.0284676	0.0431337	0.0223923	0.0499721		0.790765	0.318592	0.492121			1.38434	0.131128	0.946624			1.75063	0.0299988	1.41286	*
29	L-Carnitine	Lipid	62	C00318	0.0138961	0.0209186	0.0100172	0.0187385	0.0235788	0.0215581		0.00171991	0.00761685	0.00791683	0.00887155	0.0046863	0.00240421		0.00276792	0.00396466	0.00558504	0.00324574	0.00328761	0.00267307		0.305551	0.000435837	1.34685	*		0.198	3.11962e-06	1.42371	*		0.648009	0.169894	1.23479
30	L-Acetylcarnitine	Lipid	201	C02571	0.000595794	0.000253064	0.000436259	0.000296997	0.000261164	0.000127924		8.22464e-05	0.00030667	0.000305104	0.00051386	0.00016887	8.95511e-05		7.22064e-05	0.00018679	8.25455e-05	0.000169432	0.000104979	0.000204921		0.743862	0.306461	0.692008			0.416433	0.0132755	1.02311	*		0.559826	0.162262	1.01025
31	Methylglutaric acid	Lipid	752		1.66464e-05	5.77158e-06	6.73226e-06	4.98516e-06	4.54251e-06	2.91753e-06		1.22589e-05	1.08879e-05	3.14081e-05	1.00531e-05	1.0276e-05	2.2891e-05		1.07625e-05	4.06452e-05	1.23035e-05	3.19465e-05	2.97343e-05	2.18987e-05		2.35062	0.0147134	1.13703	*		3.54103	0.00231065	1.15382	*		1.50642	0.199094	1.29078
32	Sphingosine	Lipid	252	C00319	0.00169413	0.000484743	0.00104046	0.000693305	0.000351263	0.000835621		0.00155612	0.0016397	0.00153423	0.00147305	0.000712685	0.00209632		0.00258807	0.00337088	0.00302046	0.00377479	0.0034014	0.00276839		1.76724	0.0352916	1.04313	*		3.71094	5.99755e-06	1.46775	*		2.09984	7.54124e-05	2.10776	*
33	Undecanedioic acid	Lipid	888		0.0008512	0.00073275	0.000773392	0.000565238	0.000770013	0.000790665		0.0002522	0.000253022	0.000366908	0.00036131	0.000428053	0.000246213		0.000326307	0.000439086	0.000328827	0.000352408	0.000262813	0.000490644		0.425518	7.22516e-06	1.4369	*		0.490733	2.65318e-05	1.43294	*		1.15326	0.304322	0.970498
34	N-Palmitoylsphingosine	Lipid	4949	C00195	1.25127e-05	5.31479e-06	6.19945e-06	4.59062e-06	4.183e-06	6.00013e-06		2.75566e-06	2.44747e-06	2.82151e-06	2.25981e-06	2.30992e-06	3.0004e-06		2.41927e-06	1.92416e-06	2.82211e-06	2.9256e-06	2.93533e-06	2.90656e-06		0.40192	0.000467053	1.19948	*		0.410638	0.000739007	1.11389	*		1.02169	0.791209	0.599506
35	Glycerophosphocholine	Lipid	86	C00670	0.0109692	0.0189453	0.00949152	0.0180627	0.0223487	0.0255612		0.00524658	0.00968851	0.0106594	0.00550208	0.00420805	0.00406953		0.00413782	0.00549272	0.00725105	0.00564552	0.00696782	0.00513645		0.373645	0.00165428	1.24393	*		0.328638	0.000157911	1.2815	*		0.879546	0.545844	0.524778
36	Pentadecanoic acid	Lipid	826	C16537	9.47337e-06	4.02382e-06	4.6936e-06	3.47555e-06	3.16694e-06	2.03404e-06		1.60856e-06	1.53047e-06	1.647e-06	1.31911e-06	1.34836e-06	1.75142e-06		1.4122e-06	1.12318e-06	1.61441e-06	1.70776e-06	1.71343e-06	1.69664e-06		0.342607	0.00114206	1.17901	*		0.34494	0.0013884	1.05119	*		1.00681	0.931732	0.618352
37	Tetradecanedioic acid	Lipid	872		0.000351125	0.000455565	0.00016676	0.000123484	0.000215316	0.000215083		5.77565e-05	6.8404e-05	0.00010932	9.26665e-05	9.01345e-05	6.28861e-05		8.44288e-05	7.44399e-05	9.06835e-05	0.000105285	9.86188e-05	0.0001065		0.315038	0.000611056	1.17498	*		0.366623	0.00114859	1.24391	*		1.16374	0.178298	1.11213
38	Chenodeoxycholic acid	Lipid	518	C02528	0.000283864	0.000124583	5.75185e-05	0.00013563	6.27418e-05	0.00209822		2.22238e-05	0.00021779	2.08682e-05	1.55498e-05	1.61678e-05	5.49525e-06		1.54163e-06	4.852e-06	2.34524e-06	1.86428e-06	1.87048e-06	4.4747e-05		0.107905	0.0180612	1.01566	*		0.0207129	0.000430654	1.31496	*		0.191955	0.0311101	1.38745	*
39	Capric acid	Lipid	511	C01571	0.104629	0.0475598	0.0646735	0.0541728	0.0207946	0.0680593		0.0636334	0.066846	0.0880494	0.0606954	0.0429124	0.0804879		0.0846552	0.138556	0.119234	0.143358	0.130137	0.103425		1.11875	0.445016	0.690405			1.99885	0.00205297	1.25833	*		1.78669	0.000832687	1.98839	*
40	Dodecanedioic acid	Lipid	623	C02678	0.00064337	0.000414767	0.000425201	0.000295557	0.000399007	0.000383762		0.000232078	0.000236917	0.000355474	0.000259842	0.000331733	0.000220693		0.000292004	0.000267723	0.000307458	0.000297637	0.000341025	0.000451213		0.638935	0.00751744	1.17809	*		0.76398	0.0710742	0.831324			1.19571	0.133887	1.10322
41	Dodecanoic acid	Lipid	638	C02679	0.409775	0.367094	0.522089	0.264351	0.0755945	0.142079		0.251569	0.256343	0.298451	0.260447	0.272209	0.323649		0.194582	0.255016	0.187286	0.24572	0.219504	0.204377		0.933568	0.713888	0.772725			0.733575	0.283712	0.496882			0.785776	0.00390654	1.68361	*
42	Adenosine	Nucleotide	50	C00212	0.000577614	0.000794675	0.000516438	0.000507181	0.000559517	0.000507811		0.00369303	0.00254065	0.00254886	0.00277748	0.00278206	0.00277908		0.00279318	0.00210829	0.00345732	0.00384582	0.00327795	0.00502595		4.94369	6.51907e-09	1.46998	*		5.92178	1.78224e-07	1.43485	*		1.19785	0.228376	0.888786
43	Uridine 5'-monophosphate	Nucleotide	288	C00105	4.31933e-05	1.707e-05	8.94121e-06	9.65868e-06	5.26804e-05	7.00793e-05		0.000175324	0.000248668	0.000104458	0.000121475	0.000167672	0.000120828		0.00012994	0.000135712	0.00018342	0.000279883	0.000160561	0.000237902		4.65435	0.000466984	1.28623	*		5.59172	0.000167261	1.38254	*		1.20139	0.32479	0.740671
44	Adenosine monophosphate	Nucleotide	45	C00020	0.000858199	0.000153694	0.000678265	0.000509939	0.000949162	0.000147518		0.00248774	0.00218447	0.00274744	0.00112529	0.00183404	0.00177902		0.000673922	0.000777386	0.00252559	0.00203099	0.00303481	0.00263104		3.68785	0.000309385	1.31198	*		3.54096	0.00888082	1.15026	*		0.960169	0.612676	0.48755
45	Adenine	Nucleotide	34	C00147	0.00325217	0.00242362	0.00380849	0.00376799	0.00340384	0.00298182		0.00925119	0.00470609	0.0070333	0.00635019	0.0101648	0.00539139		0.00754673	0.00641645	0.00769428	0.00798049	0.007171	0.0103263		2.18439	0.000314422	1.20467	*		2.40021	3.18211e-06	1.46433	*		1.0988	0.403283	0.485962
46	Guanosine	Nucleotide	133	C00387	0.000109922	4.66894e-05	5.4461e-05	4.34719e-05	8.19091e-05	9.7231e-05		4.04375e-05	3.18776e-05	2.48354e-05	5.83799e-05	5.25522e-05	2.53992e-05		3.10525e-05	2.48825e-05	2.60162e-05	3.82872e-05	2.31283e-05	2.34028e-05		0.538368	0.0195298	1.05303	*		0.384541	0.000513017	1.24466	*		0.714272	0.105489	1.21497
47	Inosine	Nucleotide	195	C00294	0.000153623	0.000302351	0.000212687	0.000206368	0.000252929	0.000149886		6.8767e-05	5.9966e-05	6.32307e-05	0.000107342	0.000232573	4.74851e-05		9.52472e-05	5.09394e-05	8.19611e-05	0.00012082	7.03456e-05	0.000234296		0.453392	0.00539028	1.09469	*		0.511493	0.0101367	1.03487	*		1.12815	0.632224	0.318402
48	Uridine	Nucleotide	296	C00299	0.000129112	0.00065623	0.000114329	0.000463241	0.000609432	0.000876437		0.000129092	0.000212162	0.000123645	0.000335571	0.000175561	0.000109904		0.000203418	0.000141234	0.000150738	0.00017263	0.000167698	0.000222275		0.381193	0.0457303	1.07655	*		0.371384	0.0377752	0.97219			0.974269	0.833474	0.894231
49	5-Methyldeoxycytidine	Nucleotide	2224	C03592	2.36775e-05	3.25112e-05	0.000151232	4.72802e-05	5.30897e-05	8.98882e-05		5.44827e-05	8.07751e-06	1.53697e-05	1.14767e-05	4.8096e-05	1.64598e-05		9.72747e-06	6.79434e-05	8.7272e-06	1.47246e-05	2.70109e-05	2.00813e-05		0.387153	0.0369915	0.976291			0.3727	0.0286531	1.00755	*		0.962669	0.915758	0.442351
50	Guanine	Nucleotide	132	C00242	0.000486744	0.000577121	0.000387958	0.000320983	0.000361211	0.00201228		0.000421051	0.000433333	0.000484585	0.000494937	0.000920142	0.000345831		0.000782903	0.00266667	0.000553592	0.00135358	0.000685059	0.00102243		0.747627	0.54694	0.510113			1.70375	0.112249	0.641636			2.27887	0.0219277	1.46741	*
51	p-Octopamine	Others	4825	C04227	0.00105355	0.000480052	0.000430502	7.46799e-05	0.000343487	0.00025614		0.00338888	0.00173489	0.000545862	0.000807656	0.00199082	0.00283086		0.000468043	0.00117379	0.00305121	0.00134597	0.00198996	0.00254298		4.28249	0.00758558	1.1014	*		4.00693	0.00781296	1.11756	*		0.935655	0.843007	0.787437
52	3-Methyladenine	Others	11600	C00913	0.000136458	9.55083e-05	0.000176454	8.78074e-05	5.05568e-05	8.05959e-05		0.000297302	0.000210887	0.00022823	0.000183378	7.29707e-05	0.000274491		0.000237223	0.000182766	0.000193673	9.86092e-05	0.00031228	0.000283371		2.01992	0.0168738	1.16017	*		2.08473	0.0108818	1.0978	*		1.03209	0.840297	0.221288
53	Symmetric dimethylarginine	Others	3334		0.00182683	0.00369058	0.00089338	0.00349506	0.00520868	0.00523281		0.0007089	0.000783834	0.000917663	0.00123509	0.000792069	0.000697413		0.000970612	0.00039069	0.00090499	0.000524108	0.00060658	0.000525348		0.252366	0.00187481	1.24031	*		0.192769	0.000664398	1.21898	*		0.763847	0.102944	1.51225
54	3-Methylindole	Others	466	C08313	0.0130322	0.00611631	0.00621675	0.00500355	0.00355772	0.00259908		0.00113215	0.000606018	0.0016723	0.000862819	0.000942475	0.00114658		0.000978171	0.000635208	0.00197705	0.00111759	0.000975748	0.00112089		0.174189	9.10042e-05	1.39119	*		0.186298	0.000143863	1.37786	*		1.06952	0.760129	0.0277867
55	2-Phenylacetamide	Others	10715	C02505	0.0034648	0.00131179	0.0019973	0.00674173	0.00415317	0.00101691		0.000348467	0.000444193	0.000356794	0.000285764	0.000292101	0.000981154		0.00184799	0.00101965	0.00573635	0.00133405	0.00547791	0.00137995		0.144949	0.000394839	1.32547	*		0.898864	0.74292	0.413072			6.20125	0.000887485	1.76771	*
56	Hydroxykynurenine	Others	732	C02794	1.83021e-05	2.64718e-05	4.80033e-05	1.59635e-05	7.11733e-06	9.79492e-05		8.27204e-05	8.11866e-05	9.40599e-05	6.73306e-05	6.54185e-05	0.000126175		4.46879e-05	1.22766e-05	9.23568e-05	9.044e-05	5.09642e-05	2.42323e-05		2.41756	0.0109242	1.07822	*		1.47309	0.319784	0.44734			0.609331	0.0661835	1.47913
57	Pyridoxamine	Others	1431	C00534	0.000666982	0.00147805	0.000222165	0.00128159	0.00146771	0.00131201		0.0022764	0.00200569	0.00177276	0.00177019	0.00128386	0.00120396		0.000593061	0.000190053	0.00205823	0.00156073	0.00179564	0.00181537		1.60424	0.0365946	1.02417	*		1.24649	0.49579	0.355623			0.776999	0.247801	0.964941
58	2-Indolecarboxylic acid	Others	2285		0.000365784	0.000155367	0.000181228	0.000134197	0.000122281	7.85381e-05		0.000140942	7.66456e-05	8.83593e-05	7.07687e-05	7.23381e-05	9.39615e-05		7.57626e-05	6.02574e-05	8.66108e-05	9.1619e-05	9.19236e-05	9.10226e-05		0.523441	0.0370458	1.04715	*		0.479273	0.0165496	0.916865			0.915621	0.536639	0.929026
59	Oxytocin	Others	2865	C00746	2.55421e-05	1.0849e-05	1.26549e-05	9.37078e-06	8.5387e-06	5.48418e-06		6.02598e-06	5.35203e-06	6.16998e-06	4.94166e-06	5.05125e-06	6.56117e-06		5.29037e-06	4.20767e-06	6.04789e-06	6.86607e-06	6.41887e-06	6.35596e-06		0.470765	0.0131541	1.10548	*		0.48574	0.0187572	0.907821			1.03181	0.712965	0.671211
60	Isovalerylglycine	Others	678		0.000204094	8.66894e-05	0.000101119	7.48774e-05	6.82287e-05	4.38215e-05		4.81507e-05	4.27655e-05	4.93014e-05	3.94864e-05	4.03621e-05	5.24272e-05		4.22728e-05	3.36215e-05	4.83258e-05	5.11202e-05	9.49944e-05	5.07874e-05		0.470765	0.0131541	1.10548	*		0.554778	0.062555	0.790629			1.17846	0.388278	0.579956
61	Pyridoxal 5'-phosphate	Others	1491	C00018	3.24123e-05	1.37672e-05	1.60587e-05	1.18913e-05	1.08354e-05	6.95931e-06		7.64683e-06	6.79161e-06	7.82957e-06	6.27086e-06	6.40992e-06	8.32599e-06		6.71337e-06	5.33945e-06	8.62936e-06	8.11842e-06	8.14541e-06	8.06557e-06		0.470765	0.0131541	1.10548	*		0.489659	0.0200699	0.904156			1.04013	0.645827	0.505515
62	Indole	Others	738	C00463	0.00304199	0.00129209	0.00150716	0.00111603	0.00101694	0.000988783		0.000394251	0.000350158	0.000403673	0.000323309	0.000330479	0.000429266		0.000346124	0.0013501	0.000395685	0.00118325	0.000419956	0.00041584		0.248928	2.45209e-05	1.25713	*		0.458659	0.0173324	0.925479			1.84254	0.104925	1.35211
63	Riboflavin	Others	244	C00255	2.41347e-05	1.02512e-05	1.19576e-05	8.85444e-06	8.06821e-06	5.182e-06		3.41651e-06	3.03441e-06	6.73895e-06	2.80174e-06	2.47569e-05	3.71995e-06		6.0469e-06	2.3856e-06	3.42894e-06	3.62721e-06	3.63927e-06	1.18465e-05		0.649667	0.116563	0.713993			0.452523	0.023954	1.00914	*		0.696547	0.566636	0.192489
64	Theophylline	Others	1889	C07130	0.00013199	0.000242655	6.53948e-05	0.000842007	0.00125137	0.000988161		3.35093e-05	0.000145423	0.000225781	0.000544491	0.00018743	3.64854e-05		6.39783e-05	7.69029e-05	0.000200673	3.55758e-05	0.000124801	5.39595e-05		0.333123	0.104507	1.03852			0.157853	0.0209379	1.04096	*		0.473856	0.231183	1.23291
